# Supplementary material for: Comparative Genome Analysis of 33 Chlamydia Strains Reveals Characteristic Features of Chlamydia Psittaci and Closely Related Species
Source: Pathogens. 2020 Oct 28;9(11):899. doi: 10.3390/pathogens9110899 (PMC7694038; doi:10.3390/pathogens9110899)
Supplement: Supplementary file 1 [file pathogens-09-00899-s001.zip]

Archive with 3 entries (3 files):
- Hölzer et al_FigureS1_upsetr_33strains.pdf
- Hölzer et al_FigureS2_PZ_alignment_ClustalW.pdf
- Hölzer et al_Supplements_TablesS1-S7.xlsx
