# Supplementary material for: Comparative Genome Analysis of 33 Chlamydia Strains Reveals Characteristic Features of Chlamydia Psittaci and Closely Related Species
Source: Pathogens. 2020 Oct 28;9(11):899. doi: 10.3390/pathogens9110899 (PMC7694038; doi:10.3390/pathogens9110899)
Supplement: Supplementary file 1 [file pathogens-09-00899-s001.zip › Hölzer et al_Supplements_TablesS1-S7.xlsx]

## Sheet: TableS1_PZ
Strain	PZ total size [nt]	PZ all CDS (nt)	Coding density (%)	# CDS in PZ	Biotin modification	toxB [nt]	MAC/perforin	MAC/perforin domain-containing protein	trp operon	Purine synthesis and recycling
Cab_16DC122	22240	18207	0.81866	13	accB, accC	9312	absent		absent	absent?
Cab_C18-98	11765	9819	0.834594	14	accB, accC	absent		681	absent	guaB_1/2**
Cab_S26-3	11776	9819	0.833815	14	accB, accC	absent		681	absent	guaB_1/2**
Cav_10DC88	5694	4194	0.736565	6	accB, accC	absent	absent		absent	absent
Cav_11DC096	5688	4209	0.739979	6	accB, accC	absent	absent		absent	absent
Cav_12DC097	4669	3522	0.754337	5	accB, accC	absent	absent		absent	absent
Cav_14DC103	5694	4194	0.736565	6	accB, accC	absent	absent		absent	absent
Cca_GPIC	34753	31173	0.896987	21	accB, accC	10041		504**	trpA, trpB_1/2, trpD, trpF, trpR, kynU	guaA, guaB, ADA
Cfe_Fe-C56	39924	36180	0.906222	28	accB, accC	9897	2442	501	trpA, trpB, trpD, trpF, trpR, kynU	guaA, guaB, ADA
Cga_08-1274-3	15845	14379	0.907479	8	accB, accC	9363; 107	absent		absent	absent
Cga_12-4358	15845	14448	0.911833	7	accB, accC	9753	absent		absent	absent
Cga_13DC099	16624	14964	0.900144	9	accB, accC	9771	absent		absent	absent
Cga_14DC100	15867	14448	0.910569	7	accB, accC	9753	absent		absent	absent
Cga_14DC101	15846	14448	0.911776	7	accB, accC	9753	absent		absent	absent
Cga_JX-1	15880	14385	0.905856	9	accB, accC	7944; 321	absent		absent	absent
Cib_10-1398-6	31344	28119	0.897109	20	accB, accC	9378	2505; 2484		absent	absent?
Cmu_Nigg	82115	76172	0.927626	45	accB, accC	9657; 10008; 9768	2430		absent	guaA, guaB, ADA
Cpe_E58	42163	38622	0.916016	18	accB, accC	10134; 10317	2418		absent*	guaA, guaB, ADA
Cpn_TW-183	8759	6984	0.797351	11	accB, accC	absent	1236		absent	guaB_1/2**
Cps_02DC15	29879	27186	0.90987	18	accB, accC	9234	2469	627	absent	guaA, guaB, ADA
Cps_08DC60	29880	27156	0.908835	17	accB, accC	9765	2469	627	absent	guaA, guaB, ADA
Cps_6BC	29145	26601	0.912712	16	accB, accC	10074	2469	627	absent	guaA, guaB, ADA
Cps_CP3	29915	26094	0.872271	23	accB, accC	9393	1674; 549	627	absent	guaA, guaB, ADA
Cps_GR9	24741	19629	0.793379	15	accB, accC	9312		402	absent	absent
Cps_Mat116	29919	26901	0.899128	18	accB, accC	9495	2478	741	absent	guaA, guaB, ADA
Cps_MN	29929	26439	0.883391	20	accB, accC	9393	1458; 912	627	absent	guaA, guaB, ADA
Cps_NJ1	29900	26943	0.901104	17	accB, accC	9759	1977; 351	444	absent	guaA, guaB, ADA
Cps_VS225	29888	27003	0.903473	22	accB, accC	7053	2475	684	absent	guaA, guaB, ADA
Cps_WS-RT-E30	24603	19674	0.799659	15	accB, accC	9312		741	absent	absent
Csu_1-25a	82505	75350	0.913278	52	accB, accC	10089; 9675	2433		trpA, trpB, trpR	absent
Ctr_434-Bu	52149	45567	0.873785	48	accB, accC	absent	2433		trpA, trpB, trpR	absent
Ctr_A-HAR-13	56792	50480	0.888858	55	accB, accC	absent	2433		trpA, trpB_1/2, trpR	absent
Ctr_D-UW-3-CX	55445	50027	0.902282	49	accB, accC	absent	2433		trpA, trpB, trpR	absent
Table S1 Plasticity zone parameters of all 33 strains included in this study									* individual strains may have Trp operon
									**pseudogenes
									guaA GMP synthase
									guaB inosine-5'-monophosphate dehydrogenase
									accC Biotin carboxylase
									accB Biotin carboxyl carrier protein of acetyl-CoA carboxylase
									ADA adenosine/AMP deaminase

## Sheet: TableS2_Pmps_33strains
Strain	# pmps	Individual Pmps in subtypes
		A	B	D	E	G	H
Cab_16DC122	18	2	1	18	3,4,5	7, 8, 9, 10, 11, 12, 13, 14, 15, 16, 17	6
Cab_C18-98	18	2	1	18	3,4,5	7, 8, 9, 10, 11, 12, 13, 14, 15, 16, 17	6
Cab_S26-3	18	2	1	18	3,4,5	7, 8, 9, 10, 11, 12, 13, 14, 15, 16, 17	6
Cav_10DC88	7	19	B	21	15	G, 13(G-I)	14
Cav_11DC096	7	19	B	21	15	G, 13(G-I)	14
Cav_12DC097	7	19	B	21	15	G, 13(G-I)	14
Cav_14DC103	7	19	B	21	15	G, 13(G-I)	14
Cca_GPIC	18	A	B	D	E/F [5]	G [9]	H
Cfe_Fe-C56	20	19	20	1	14, 15, 16, 17, 18	2, 3, 4, 5, 6, 7, 8, 9, 10, 11, 12	13
Cga_08-1274-3	10	A	B	D	E,F	G/I [4]	H
Cga_12-4358	10	A	B	D	E,F	G/I [4]	H
Cga_13DC099	10	A	B	D	E,F	G/I [4]	H
Cga_14DC100	10	A	B	D	E,F	G/I [4]	H
Cga_14DC101	10	A	B	D	E,F	G/I [4]	H
Cga_JX-1	10	A	B	D	E,F	G/I [4]	H
Cib_10-1398-6	22	2	1	22	3, 4, 5	8, 9, 10, 11, 12, 13, 14, 15, 16, 17, 18, 19, 20, 21	6, 7
Cpe_E58	15	A	B	D	E [2]	G [9]	H
Cpn_TW-183	21	19	20	21	15, 16, 17, 18	1, 2, 3, 4, 5, 6, 7, 8, 9, 10, 11, 12, 13	14
Cps_02DC15	21	2	1	22	3, 4, 5	7, 8, 9, 10, 11, 12, 13, 14, 15, 16, 17, 19, 20, 21	6
Cps_08DC60	21	2	1	22	3, 4, 5	7, 8, 9, 10, 11, 12, 13, 14, 15, 16, 17, 19, 20, 21	6
Cps_6BC	21	2	1	22	3, 4, 5	7, 8, 9, 10, 11, 12, 13, 14, 15, 16, 17, 19, 20, 21	6
Cps_CP3	21	2	1	22	3, 4, 5	7, 8, 9, 10, 11, 12, 13, 14, 15, 16, 17, 19, 20, 21	6
Cps_GR9	21	2	1	22	3, 4, 5	7, 8, 9, 10, 11, 12, 13, 14, 15, 16, 17, 19, 20, 21	6
Cps_Mat116	21	2	1	22	3, 4, 5	7, 8, 9, 10, 11, 12, 13, 14, 15, 16, 17, 19, 20, 21	6
Cps_MN	21	2	1	22	3, 4, 5	7, 8, 9, 10, 11, 12, 13, 14, 15, 16, 17, 19, 20, 21	6
Cps_NJ1	21	2	1	22	3, 4, 5	7, 8, 9, 10, 11, 12, 13, 14, 15, 16, 17, 19, 20, 21	6
Cps_VS225	21	2	1	22	3, 4, 5	7, 8, 9, 10, 11, 12, 13, 14, 15, 16, 17, 19, 20, 21	6
Cps_WS-RT-E30	21	2	1	22	3, 4, 5	7, 8, 9, 10, 11, 12, 13, 14, 15, 16, 17, 19, 20, 21	6
Cmu_Nigg	9	A	B,C	D	E,F	G,I	H
Csu_1-25a	9	A	B,C	D	E,F	G,I	H
Ctr_434-Bu	9	A	B,C	D	E,F	G,I	H
Ctr_A-HAR-13	9	A	B,C	D	E,F	G,I	H
Ctr_D-UW-3-CX	9	A	B,C	D	E,F	G,I	H
			boldface: 99-100% nucleotide sequence identity to type strain
			[square brackets]: no. of subtype members
Table S2: Members of the Pmp family and subtypes of all strains investigated and intra-species homology

## Sheet: TableS3_PmpD_distances
	Cab_Pmp18D	Cps_Pmp22D	Cav_Pmp21	Cga_PmpD	Cca_PmpD	Cfe_Pmp1	Cib_Pmp22	Cpe_Pmp11D	Cpn_Pmp21D	Cmu_PmpD	Csu_PmpD	Ctr_PmpD
Cab_Pmp18D		86.94	53.64	52.58	72.54	70.34	43.76	40.24	40.15	34.92	34.27	33.95
Cps_Pmp22D	86.94		54.18	53.17	73.56	71.84	43.63	41.03	39.96	34.73	34.71	33.88
Cav_Pmp21	53.64	54.18		68.85	55.4	53.75	41.77	38.37	37.61	31.82	32.36	31.47
Cga_PmpD	52.58	53.17	68.85		53.92	52.35	41.71	38.91	38.33	31.84	32.19	32.92
Cca_PmpD	72.54	73.56	55.4	53.92		72.45	44.96	40.81	40.74	34.12	33.91	34.03
Cfe_Pmp1	70.34	71.84	53.75	52.35	72.45		43.52	39.89	39.49	34.5	33.78	33.71
Cib_Pmp22	43.76	43.63	41.77	41.71	44.96	43.52		38.39	36.9	32.39	32.31	32.73
Cpe_Pmp11D	40.24	41.03	38.37	38.91	40.81	39.89	38.39		41.77	31.67	31.67	31.63
Cpn_Pmp21D	40.15	39.96	37.61	38.33	40.74	39.49	36.9	41.77		30.78	31.28	31.45
Cmu_PmpD	34.92	34.73	31.82	31.84	34.12	34.5	32.39	31.67	30.78		75.07	71.12
Csu_PmpD	34.27	34.71	32.36	32.19	33.91	33.78	32.31	31.67	31.28	75.07		71.38
Ctr_PmpD	33.95	33.88	31.47	32.92	34.03	33.71	32.73	31.63	31.45	71.12	71.38
Table S3 Amino acid sequence similarity among PmpD proteins of Chlamydia spp.

## Sheet: TableS4_IncB_distances
	Cab_IncB	Cps_IncB	Cav_IncB	Cga_IncB	Cca_IncB	Cfe_IncB	Cpe_IncB	Cpn_IncB	Cmu_IncB	Csu_IncB	Ctr_IncB
Cab_IncB		74.26	33.98	33.5	51.52	53.54	32.43	25.84	32.74	31.25	30.09
Cps_IncB	74.26		35.44	34.47	54.04	56.57	33.11	29.21	30.09	30.36	29.2
Cav_IncB	33.98	35.44		50	36.95	40.39	38.1	32.58	26.55	27.43	26.55
Cga_IncB	33.5	34.47	50		35.92	36.95	36.05	30.34	28.32	29.2	30.09
Cca_IncB	51.52	54.04	36.95	35.92		53.06	31.08	27.53	34.51	30.36	33.63
Cfe_IncB	53.54	56.57	40.39	36.95	53.06		35.42	28.65	29.09	27.27	25.45
Cpe_IncB	32.43	33.11	38.1	36.05	31.08	35.42		37.32	33.62	29.2	31.03
Cpn_IncB	25.84	29.21	32.58	30.34	27.53	28.65	37.32		37.04	36.11	36.11
Cmu_IncB	32.74	30.09	26.55	28.32	34.51	29.09	33.62	37.04		82.14	76.52
Csu_IncB	31.25	30.36	27.43	29.2	30.36	27.27	29.2	36.11	82.14		74.11
Ctr_IncB	30.09	29.2	26.55	30.09	33.63	25.45	31.03	36.11	76.52	74.11
Table S4 Amino acid sequence similarity among IncB proteins of Chlamydia spp.
amino acid sequence identities calculated from Geneious alignment
MAFFT-RAxML tree of the same alignment

## Sheet: Table S5_SINC
seqid, strain	sseqid	pident	length	mismatch	gapopen	qstart	qend	qlen	sstart	send	evalue	bitscore	slen
Cab_16DC122
Chlamydia_psittaci_Cal_10_sinC_protein_EGF85279_1_hypothetical_protein_G5Q_0070	NODE_1_length_1131589_cov_78.849578	85938	64	7	1	1	64	502	512316	512131	1.19e-21	94.7	1131589
Chlamydia_psittaci_Cal_10_sinC_protein_EGF85279_1_hypothetical_protein_G5Q_0070	NODE_1_length_1131589_cov_78.849578	80939	362	67	2	142	501	502	511902	510817	3.55e-149	468	1131589
Cab_C18-98	sseqid	pident	length	mismatch	gapopen	qstart	qend	qlen	sstart	send	evalue	bitscore	slen
Chlamydia_psittaci_Cal_10_sinC_protein_EGF85279_1_hypothetical_protein_G5Q_0070	NZ_FPMB01000001.1	79688	64	12	1	1	64	502	607511	607323	1.02e-20	91.7	1141022
Chlamydia_psittaci_Cal_10_sinC_protein_EGF85279_1_hypothetical_protein_G5Q_0070	NZ_FPMB01000001.1	78393	361	77	1	142	501	502	607094	606012	8.60e-150	469	1141022
Cab_S26-3	sseqid	pident	length	mismatch	gapopen	qstart	qend	qlen	sstart	send	evalue	bitscore	slen
Chlamydia_psittaci_Cal_10_sinC_protein_EGF85279_1_hypothetical_protein_G5Q_0070	NC_004552.2	79688	64	12	1	1	64	502	77681	77869	1.00e-20	91.7	1144377
Chlamydia_psittaci_Cal_10_sinC_protein_EGF85279_1_hypothetical_protein_G5Q_0070	NC_004552.2	78393	361	77	1	142	501	502	78098	79180	8.47e-150	469	1144377
Cav_10DC88
seqid	sseqid	pident	length	mismatch	gapopen	qstart	qend	qlen	sstart	send	evalue	bitscore	slen
Chlamydia_psittaci_Cal_10_sinC_protein_EGF85279_1_hypothetical_protein_G5Q_0070	NZ_CP006571.1	33333	234	156	0	264	497	502	945747	946448	2.05e-35	136	1041170
Cav_11DC096
seqid	sseqid	pident	length	mismatch	gapopen	qstart	qend	qlen	sstart	send	evalue	bitscore	slen
Chlamydia_psittaci_Cal_10_sinC_protein_EGF85279_1_hypothetical_protein_G5Q_0070	11DC096_Chlamydia	32906	234	157	0	264	497	502	813558	812857	1.42e-34	134	1040930
Cav_12DC097
seqid	sseqid	pident	length	mismatch	gapopen	qstart	qend	qlen	sstart	send	evalue	bitscore	slen
Chlamydia_psittaci_Cal_10_sinC_protein_EGF85279_1_hypothetical_protein_G5Q_0070	12DC097_Chlamydia	32906	234	157	0	264	497	502	792923	792222	1.42e-34	134	1041858
Cav_14DC103
seqid	sseqid	pident	length	mismatch	gapopen	qstart	qend	qlen	sstart	send	evalue	bitscore	slen
Chlamydia_psittaci_Cal_10_sinC_protein_EGF85279_1_hypothetical_protein_G5Q_0070	14DC103_Chlamydia	33333	234	156	0	264	497	502	446656	445955	2.36e-35	136	1042060
Cca_GPIC
seqid	sseqid	pident	length	mismatch	gapopen	qstart	qend	qlen	sstart	send	evalue	bitscore	slen
Chlamydia_psittaci_Cal_10_sinC_protein_EGF85279_1_hypothetical_protein_G5Q_0070	NC_003361.3	65625	64	19	2	1	64	502	77599	77781	5.83e-16	76.6	1173390
Chlamydia_psittaci_Cal_10_sinC_protein_EGF85279_1_hypothetical_protein_G5Q_0070	NC_003361.3	62185	238	90	0	264	501	502	78274	78987	4.73e-99	323	1173390
Cfe_Fe-C56
seqid	sseqid	pident	length	mismatch	gapopen	qstart	qend	qlen	sstart	send	evalue	bitscore	slen
Chlamydia_psittaci_Cal_10_sinC_protein_EGF85279_1_hypothetical_protein_G5Q_0070	NC_007899.1	75000	64	13	2	1	64	502	1088573	1088391	5.35e-20	89.7	1166239
Chlamydia_psittaci_Cal_10_sinC_protein_EGF85279_1_hypothetical_protein_G5Q_0070	NC_007899.1	59583	240	95	1	264	501	502	1087922	1087203	1.08e-86	287	1166239
Cga_08-1274-3
seqid	sseqid	pident	length	mismatch	gapopen	qstart	qend	qlen	sstart	send	evalue	bitscore	slen
Chlamydia_psittaci_Cal_10_sinC_protein_EGF85279_1_hypothetical_protein_G5Q_0070	NZ_CP015840.1	36709	237	145	2	264	497	502	508780	509484	1.31e-43	161	1059583
Cga_12-4358
seqid	sseqid	pident	length	mismatch	gapopen	qstart	qend	qlen	sstart	send	evalue	bitscore	slen
Chlamydia_psittaci_Cal_10_sinC_protein_EGF85279_1_hypothetical_protein_G5Q_0070	Cgall12-4358_genome	36709	237	145	2	264	497	502	508887	509591	1.31e-43	161	1058551
Cga_13DC099
seqid	sseqid	pident	length	mismatch	gapopen	qstart	qend	qlen	sstart	send	evalue	bitscore	slen
Chlamydia_psittaci_Cal_10_sinC_protein_EGF85279_1_hypothetical_protein_G5Q_0070	NODE_1_length_641146_cov_32.0097_ID_8235	35443	237	148	2	264	497	502	508848	509552	5.93e-42	156	641146
Cga_14DC100
seqid	sseqid	pident	length	mismatch	gapopen	qstart	qend	qlen	sstart	send	evalue	bitscore	slen
Chlamydia_psittaci_Cal_10_sinC_protein_EGF85279_1_hypothetical_protein_G5Q_0070	NODE_1_length_642793_cov_71.8669_ID_19221	36709	237	145	2	264	497	502	509843	510547	1.31e-43	161	642793
Cga_14DC101
seqid	sseqid	pident	length	mismatch	gapopen	qstart	qend	qlen	sstart	send	evalue	bitscore	slen
Chlamydia_psittaci_Cal_10_sinC_protein_EGF85279_1_hypothetical_protein_G5Q_0070	NODE_1_length_642828_cov_24.7567_ID_20925	36709	237	145	2	264	497	502	132891	132187	1.30e-43	161	642828
Cga_JX-1
seqid	sseqid	pident	length	mismatch	gapopen	qstart	qend	qlen	sstart	send	evalue	bitscore	slen
Chlamydia_psittaci_Cal_10_sinC_protein_EGF85279_1_hypothetical_protein_G5Q_0070	ENA|CP019792|CP019792.1	36709	237	145	2	264	497	502	742673	741969	9.99e-44	161	1059522
Cib_10-1398-6
seqid	sseqid	pident	length	mismatch	gapopen	qstart	qend	qlen	sstart	send	evalue	bitscore	slen
Chlamydia_psittaci_Cal_10_sinC_protein_EGF85279_1_hypothetical_protein_G5Q_0070	NZ_APJW01000001.1	33884	242	146	5	264	495	502	142646	143359	3.66e-32	127	478589
Cmu_Nigg	no hits
Cpe_E58	no hits
Cpn_TW-183	no hits
seqid	sseqid	pident	length	mismatch	gapopen	qstart	qend	qlen	sstart	send	evalue	bitscore	slen
Chlamydia_psittaci_Cal_10_sinC_protein_EGF85279_1_hypothetical_protein_G5Q_0070	NC_005043.1	25514	243	166	5	267	497	502	757300	756581	3.52e-17	80.9	1225935
Cps_02DC15
seqid	sseqid	pident	length	mismatch	gapopen	qstart	qend	qlen	sstart	send	evalue	bitscore	slen
Chlamydia_psittaci_Cal_10_sinC_protein_EGF85279_1_hypothetical_protein_G5Q_0070	gi|384454035|ref|NC_017292.1|	99801	502	1	0	1	502	502	77801	79306	0.0	691	1172182
Cps_6BC
seqid	sseqid	pident	length	mismatch	gapopen	qstart	qend	qlen	sstart	send	evalue	bitscore	slen
Chlamydia_psittaci_Cal_10_sinC_protein_EGF85279_1_hypothetical_protein_G5Q_0070	gi|332286959|ref|NC_015470.1|	100000	502	0	0	1	502	502	77800	79305	0.0	672	1171660
Cps_08DC60
seqid	sseqid	pident	length	mismatch	gapopen	qstart	qend	qlen	sstart	send	evalue	bitscore	slen
Chlamydia_psittaci_Cal_10_sinC_protein_EGF85279_1_hypothetical_protein_G5Q_0070	gi|384452082|ref|NC_017290.1|	100000	502	0	0	1	502	502	77801	79306	0.0	672	1172032
Cps_CP3
seqid	sseqid	pident	length	mismatch	gapopen	qstart	qend	qlen	sstart	send	evalue	bitscore	slen
Chlamydia_psittaci_Cal_10_sinC_protein_EGF85279_1_hypothetical_protein_G5Q_0070	gi|406591804|ref|NC_018625.1|	99402	502	3	0	1	502	502	77791	79296	0.0	666	1168150
Cps_GR9
seqid	sseqid	pident	length	mismatch	gapopen	qstart	qend	qlen	sstart	send	evalue	bitscore	slen
Chlamydia_psittaci_Cal_10_sinC_protein_EGF85279_1_hypothetical_protein_G5Q_0070	gi|407454812|ref|NC_018620.1|	86282	503	67	2	1	501	502	77759	79267	0.0	600	1147152
Cps_Mat116
seqid	sseqid	pident	length	mismatch	gapopen	qstart	qend	qlen	sstart	send	evalue	bitscore	slen
Chlamydia_psittaci_Cal_10_sinC_protein_EGF85279_1_hypothetical_protein_G5Q_0070	CP002744.1	99536	431	2	0	1	431	502	77777	79069	0.0	521	1163362
Chlamydia_psittaci_Cal_10_sinC_protein_EGF85279_1_hypothetical_protein_G5Q_0070	CP002744.1	93590	78	5	0	425	502	502	79048	79281	0.0	150	1163362
Cps_MN
seqid	sseqid	pident	length	mismatch	gapopen	qstart	qend	qlen	sstart	send	evalue	bitscore	slen
Chlamydia_psittaci_Cal_10_sinC_protein_EGF85279_1_hypothetical_protein_G5Q_0070	gi|406593966|ref|NC_018627.1|	99602	502	2	0	1	502	502	77793	79298	0.0	669	1168490
Cps_NJ1
seqid	sseqid	pident	length	mismatch	gapopen	qstart	qend	qlen	sstart	send	evalue	bitscore	slen
Chlamydia_psittaci_Cal_10_sinC_protein_EGF85279_1_hypothetical_protein_G5Q_0070	CP003798.1	96813	502	16	0	1	502	502	77766	79271	0.0	654	1161434
Cps_VS225
seqid	sseqid	pident	length	mismatch	gapopen	qstart	qend	qlen	sstart	send	evalue	bitscore	slen
Chlamydia_psittaci_Cal_10_sinC_protein_EGF85279_1_hypothetical_protein_G5Q_0070	CP003793.1	99801	502	1	0	1	502	502	77763	79268	0.0	670	1157385
Cps_WS-RT-E30
seqid	sseqid	pident	length	mismatch	gapopen	qstart	qend	qlen	sstart	send	evalue	bitscore	slen
Chlamydia_psittaci_Cal_10_sinC_protein_EGF85279_1_hypothetical_protein_G5Q_0070	gi|407457548|ref|NC_018622.1|	86282	503	67	2	1	501	502	77795	79303	0.0	600	1140789
Csu_1-25a	no hits
Ctr_434-Bu	no hits
Ctr_A-HAR-13	no hits
Ctr_D-UW-3-CX	no hits
Legend:
sequid: sequence ID (name)
ssequid: sequence ID (database)
pident: percentage of amino acid sequence identity to query sequence
Table S5: Results of Blast search for SINC protein orthologs

## Sheet: Table S6_Pseudogenes
L2 CDS pseudogenes	Product description	Cab_16DC122	Cab_C18-98	Cab_S26-3	Cav_10DC88	Cav_11DC096	Cav_12DC097	Cav_14DC103	Cca_GPIC	Cfe_Fe-C56	Cga_08-1274-3	Cga_12-4358	Cga_13DC099	Cga_14DC100	Cga_14DC101	Cga_JX-1	Cib_10-1398-6	Cmu_Nigg	Cpe_E58	Cpn_TW-183	Cps_02DC15	Cps_08DC60	Cps_6BC	Cps_CP3	Cps_GR9	Cps_Mat116	Cps_MN	Cps_NJ1	Cps_VS225	Cps_WS-RT-E30	Csu_1-25a	Ctr_434-Bu	Ctr_A-HAR-13	Ctr_D-UW-3-CX
CTL0161	Conserved hypothetical protein	0	0	0	0	0	0	0	0	0	0	0	0	0	0	0	0	0	0	0	0	0	0	0	0	0	0	0	0	0	1	1	1	1
CTL0228	Fumarate hydratase (FumC)	1	1	1	1	1	1	1	1	1	1	1	1	1	1	1	1	1	1	1	1	1	1	1	1	1	1	1	1	1	1	1	1	1
CTL0292	Conserved hypothetical protein	0	0	0	0	0	0	0	0	0	0	0	0	0	0	0	0	0	0	0	0	0	0	0	0	0	0	0	0	0	0	1	1	1
CTL0409	Phospholipase D protein	0	0	0	0	0	0	0	0	0	0	0	0	0	0	0	0	0	0	0	0	0	0	0	0	0	0	0	0	0	0	1	1	0
CTL0414	Phospholipase D protein	0	0	0	0	0	0	0	0	0	0	0	0	0	0	0	0	0	0	0	0	0	0	0	0	0	0	0	0	0	0	1	1	1
CTL0415	Conserved hypothetical protein	0	0	0	0	0	0	0	0	0	0	0	0	0	0	0	0	0	0	0	0	0	0	0	0	0	0	0	0	0	0	1	1	1
CTL0418	Putative membrane protein	0	0	0	0	0	0	0	0	0	0	0	0	0	0	0	0	0	0	0	0	0	0	0	0	0	0	0	0	0	1	1	1	1
CTL0420	Cytotoxin (adherence factor)	0	0	0	0	0	0	0	0	0	0	0	0	0	0	0	0	1	1	0	0	0	0	0	0	0	0	0	0	0	1	1	1	1
CTL0421	Cytotoxin (adherence factor)	0	0	0	0	0	0	0	0	0	0	0	0	0	0	0	0	2	1	0	0	0	0	0	0	0	0	0	0	0	2	1	1	1
CTL0426A	Conserved hypothetical protein	0	0	0	0	0	0	0	0	0	0	0	0	0	0	0	0	0	0	0	0	0	0	0	0	0	0	0	0	0	0	1	1	1
CTL0552	Putative integral membrane protein	0	0	0	0	0	0	0	0	0	0	0	0	0	0	0	0	0	0	0	0	0	0	0	0	0	0	0	0	0	0	1	1	1
CTL0578	Conserved hypothetical protein	0	0	0	0	0	0	0	0	0	0	0	0	0	0	0	0	1	0	0	0	0	0	0	0	0	0	0	0	0	3	1	1	2
CTL0612	Inner membrane protein	0	0	0	0	0	0	0	0	0	0	0	0	0	0	0	0	0	0	0	0	0	0	0	0	0	0	0	0	0	1	1	1	1
CTL0627	Pyruvoyl-dependent arginine decarboxylase	1	1	1	1	1	1	1	1	1	1	1	1	1	1	1	1	1	1	1	1	1	1	1	1	1	1	1	1	1	1	1	1	1
CTL0856	Succinate dehydrogenase (SdhC)	0	0	0	0	0	0	0	0	0	0	0	0	0	0	0	1	1	0	0	0	0	0	0	0	0	0	0	0	0	1	1	1	1
Numbers denote the number of copies, i.e. 2 duplicate, 3 triplicate
Table S6: Balstn hits of C. trachomatis pseudogenes in all 33 strains of this study

## Sheet: TableS7_HctB
	Cab_16DC122_00134	Cab_C18-98_00149	Cab_S26-3_00433	Cav_10DC88_00224	Cca_GPIC_00425	Cfe_Fe-C56_00605	Cga_08-1274-3_00764	Cga_12-4358_00766	Cga_13DC099_00767	Cga_14DC100_00606	Cga_14DC101_00608	Cib_10-1398-6_00443	Cmu_Nigg_00311	Cpe_E58_00670	Cpn_TW-183_00385	Cps_02DC15_00425	Cps_08DC60_00428	Cps_6BC_00422	Cps_GR9_00427	Cps_MN_00424	Cps_Mat116_00426	Cps_WS-RT-E30_00427	Csu_1-25a_00048	Ctr_434-Bu_00313	Ctr_A-HAR-13_00049	Ctr_D-UW-3-CX_00048
Cab_16DC122_00134		79.89	79.89	48.15	63.59	56.82	51.2	51.2	50.24	51.2	51.67	55.61	46.19	41.12	42.36	83.76	84.26	83.76	83.76	83.25	83.76	83.76	37.56	42.19	45.62	46.08
Cab_C18-98_00149	79.89		100	39.42	62.35	51.39	48.29	48.29	47.32	48.29	47.8	47.76	41.1	36.02	35.68	71.07	70.56	71.07	71.07	70.56	71.07	71.07	33.17	36.48	39.91	39.44
Cab_S26-3_00433	79.89	100		39.42	62.35	51.39	48.29	48.29	47.32	48.29	47.8	47.76	41.1	36.02	35.68	71.07	70.56	71.07	71.07	70.56	71.07	71.07	33.17	36.48	39.91	39.44
Cav_10DC88_00224	48.15	39.42	39.42		52.08	63.54	88.37	88.37	83.72	88.37	88.37	51.92	47.75	42.42	52.87	50.85	50.85	50.85	50.85	50.85	50.85	50.85	42.55	49.52	51.43	49.52
Cca_GPIC_00425	63.59	62.35	62.35	52.08		51.4	50.76	50.76	51.27	50.76	51.27	50.25	42.4	40.1	40.84	64.97	64.47	64.97	64.97	64.47	64.97	64.97	36.32	38.53	42.18	41.71
Cfe_Fe-C56_00605	56.82	51.39	51.39	63.54	51.4		62.5	62.5	62.5	62.5	62.98	53.88	48.7	45.62	47.6	59.05	58.62	59.05	59.05	58.62	59.05	59.05	40.09	43.85	48.66	47.77
Cga_08-1274-3_00764	51.2	48.29	48.29	88.37	50.76	62.5		100	90.37	100	99.47	56.94	49.78	45.05	47.37	53.42	52.97	53.42	53.42	53.42	53.42	53.42	45.63	45.15	49.77	49.77
Cga_12-4358_00766	51.2	48.29	48.29	88.37	50.76	62.5	100		90.37	100	99.47	56.94	49.78	45.05	47.37	53.42	52.97	53.42	53.42	53.42	53.42	53.42	45.63	45.15	49.77	49.77
Cga_13DC099_00767	50.24	47.32	47.32	83.72	51.27	62.5	90.37	90.37		90.37	89.84	54.55	49.33	43.56	47.37	51.14	50.68	51.14	51.14	51.14	51.14	51.14	45.15	46.84	51.61	51.61
Cga_14DC100_00606	51.2	48.29	48.29	88.37	50.76	62.5	100	100	90.37		99.47	56.94	49.78	45.05	47.37	53.42	52.97	53.42	53.42	53.42	53.42	53.42	45.63	45.15	49.77	49.77
Cga_14DC101_00608	51.67	47.8	47.8	88.37	51.27	62.98	99.47	99.47	89.84	99.47		56.94	50.22	45.54	47.37	53.88	53.42	53.88	53.88	53.88	53.88	53.88	46.12	45.57	50.23	50.23
Cib_10-1398-6_00443	55.61	47.76	47.76	51.92	50.25	53.88	56.94	56.94	54.55	56.94	56.94		47.16	41.18	45.67	53.95	54.42	53.95	53.95	53.95	53.95	53.95	39.64	44.03	47.98	47.53
Cmu_Nigg_00311	46.19	41.1	41.1	47.75	42.4	48.7	49.78	49.78	49.33	49.78	50.22	47.16		38.6	37.73	50	49.56	50	50	49.56	50	50	71.5	77.97	87.92	85.02
Cpe_E58_00670	41.12	36.02	36.02	42.42	40.1	45.62	45.05	45.05	43.56	45.05	45.54	41.18	38.6		47.42	42.99	43.44	42.99	42.99	42.53	42.99	42.99	34.27	35.54	38.74	37.39
Cpn_TW-183_00385	42.36	35.68	35.68	52.87	40.84	47.6	47.37	47.37	47.37	47.37	47.37	45.67	37.73	47.42		43.66	44.13	43.66	43.66	43.66	43.66	43.66	38.07	36.32	41.12	40.19
Cps_02DC15_00425	83.76	71.07	71.07	50.85	64.97	59.05	53.42	53.42	51.14	53.42	53.88	53.95	50	42.99	43.66		99.49	100	100	99.49	100	100	39.82	45.87	50.45	50
Cps_08DC60_00428	84.26	70.56	70.56	50.85	64.47	58.62	52.97	52.97	50.68	52.97	53.42	54.42	49.56	43.44	44.13	99.49		99.49	99.49	98.98	99.49	99.49	39.37	45.45	50	49.55
Cps_6BC_00422	83.76	71.07	71.07	50.85	64.97	59.05	53.42	53.42	51.14	53.42	53.88	53.95	50	42.99	43.66	100	99.49		100	99.49	100	100	39.82	45.87	50.45	50
Cps_GR9_00427	83.76	71.07	71.07	50.85	64.97	59.05	53.42	53.42	51.14	53.42	53.88	53.95	50	42.99	43.66	100	99.49	100		99.49	100	100	39.82	45.87	50.45	50
Cps_MN_00424	83.25	70.56	70.56	50.85	64.47	58.62	53.42	53.42	51.14	53.42	53.88	53.95	49.56	42.53	43.66	99.49	98.98	99.49	99.49		99.49	99.49	39.37	45.45	50	49.55
Cps_Mat116_00426	83.76	71.07	71.07	50.85	64.97	59.05	53.42	53.42	51.14	53.42	53.88	53.95	50	42.99	43.66	100	99.49	100	100	99.49		100	39.82	45.87	50.45	50
Cps_WS-RT-E30_00427	83.76	71.07	71.07	50.85	64.97	59.05	53.42	53.42	51.14	53.42	53.88	53.95	50	42.99	43.66	100	99.49	100	100	99.49	100		39.82	45.87	50.45	50
Csu_1-25a_00048	37.56	33.17	33.17	42.55	36.32	40.09	45.63	45.63	45.15	45.63	46.12	39.64	71.5	34.27	38.07	39.82	39.37	39.82	39.82	39.37	39.82	39.82		63.51	72.28	69.31
Ctr_434-Bu_00313	42.19	36.48	36.48	49.52	38.53	43.85	45.15	45.15	46.84	45.15	45.57	44.03	77.97	35.54	36.32	45.87	45.45	45.87	45.87	45.45	45.87	45.87	63.51		88.69	87.78
Ctr_A-HAR-13_00049	45.62	39.91	39.91	51.43	42.18	48.66	49.77	49.77	51.61	49.77	50.23	47.98	87.92	38.74	41.12	50.45	50	50.45	50.45	50	50.45	50.45	72.28	88.69		97.01
Ctr_D-UW-3-CX_00048	46.08	39.44	39.44	49.52	41.71	47.77	49.77	49.77	51.61	49.77	50.23	47.53	85.02	37.39	40.19	50	49.55	50	50	49.55	50	50	69.31	87.78	97.01
amino acid sequence identities calculated from Geneious alignment
Table S7: Amino acid sequence similarity among HctB proteins of Chlamydia spp.
MAFFT-RAxML tree of the same alignment
